# Supplementary material for: The Improvement of Semen Quality by Dietary Fiber Intake Is Positively Related With Gut Microbiota and SCFA in a Boar Model
Source: Front Microbiol. 2022 May 11;13:863315. doi: 10.3389/fmicb.2022.863315 (PMC9130837; doi:10.3389/fmicb.2022.863315)
Supplement: Supplementary file 1 [file Data_Sheet_1.xlsx]

## Sheet: Figure 1 data
	Testicular volume, cm3	T1	T2	T3	T4
	0 d	15.47	15.65	17.26	16.42
	30 d	34.84	35.45	36.9	41.36
	60 d	122.98	130.81	118.22	134.24
	100 d	411.4	428.08	467.18	449.39
	130 d	773.44	760.71	807.568	731.69
	160 d	962.36	951.39	1033.89	926.36
	225 d	1350.98	1471.99	1591.84	1496.3
	260 d	1520.44	1562.02	1718.02	1728.74

## Sheet: libido
		Ejaculation reaction time, s	Beginning	Ending
	T1	358	444	1002
	T1	109	188	430
	T1	200	323	908
	T1	27	123	451
	T1	12	90	248
	T1	77	134	604
	T1	10	79	704
	T1	5	194	1100
	T1	43	230	587
	T1	52	102	533
	T1	97	199	428
	T1	18	192	402
	T1	43	196	700
	T1	103	158	662
	T1	20	40	558
	T1	18	88	509
	T1	87	177	719
	T1	196	292	783
	T1	45	226	550
	T1	96	227	585
	T1	74	271	642
	T1	195	295	648
	T1	54	228	547
	T1	78	269	943
	T1	215	248	902
	T1	460	529	763
	T1	12	57	691
	T1	12	85	604
	T1	93	290	752
	T1	97	335	686
	T1	99	283	534
	T1	462	594	813
	T1	228	317	633
	T2	508	695	995
	T2	44	106	558
	T2	61	86	470
	T2	30	59	315
	T2	124	300	587
	T2	47	157	930
	T2	54	91	522
	T2	32	76	742
	T2	31	115	436
	T2	67	227	361
	T2	32	224	306
	T2	85	293	600
	T2	139	219	398
	T2	49	236	406
	T2	213	258	537
	T2	290	260	514
	T2	201	315	514
	T2	93	163	612
	T2	86	340	391
	T2	96	213	573
	T2	323	415	639
	T2	130	302	654
	T2	229	481	706
	T2	214	373	582
	T2	125	460	630
	T2	65	197	695
	T2	200	361	907
	T2	36	207	576
	T2	75	364	654
	T2	161	376	617
	T2	100	261	697
	T2	425	622	856
	T2	135	204	555
	T2	121	222	684
	T2	379	516	999
	T2	141	238	528
	T2	221	342	594
	T2	94	306	673
	T2	48	296	844
	T2	222	356	744
	T3	450	549	1169
	T3	86	234	468
	T3	4	162	505
	T3	6	165	550
	T3	66	152	471
	T3	334	380	673
	T3	160	183	506
	T3
	T3	13	74	515
	T3	24	56	703
	T3	33	165	430
	T3	77	229	302
	T3	62	135	334
	T3	176	463	626
	T3	130	215	766
	T3	102	262	470
	T3	788	880	1240
	T3
	T3	243	341	689
	T3	70	150	455
	T3
	T3
	T3	522	564	1015
	T3	214	341	558
	T3	133	294	715
	T3	272	303	751
	T3	325	401	811
	T3	304	425	1302
	T3	166	362	516
	T3	245	398	794
	T3	141	349	581
	T3	133	372	522
	T3	206	528	651
	T3	58	190	640
	T3	152	297	679
	T3	100	199	538
	T3	57	232	548
	T3	121	245	577
	T3	139	279	483
	T3	178	284	891
	T3	195	418	784
	T4	272	377	682
	T4	29	231	740
	T4	55	484	806
	T4	60	165	658
	T4	25	133	673
	T4	64	244	755
	T4	20	112	430
	T4	5	60	766
	T4	3	129	591
	T4	47	158	766
	T4	57	222	694
	T4	30	265	930
	T4	133	214	642
	T4	72	271	673
	T4	50	327	894
	T4	86	301	619
	T4	100	230	796
	T4	147	233	473
	T4	30	194	454
	T4	57	207	775
	T4	48	176	698
	T4	82	227	765
	T4	141	275	496
	T4	3	162	335
	T4	18	144	428
	T4	740	815	1577
	T4	50	308	1324
	T4	85	354	993
	T4	77	275	824
	T4	172	256	694
	T4	137	369	930
	T4	142	197	1034
	T4	53	252	1035
	T4	121	430	868
	T4	118	1020	1037
	T4	200	307	1028

## Sheet: SCFA
		AA	PA	IBA	BA	IVA	VA	SCFA
	1_1	3.53254	2.13107	0.278068	1.57367	0.517782	0.333256	8.36639
	1_2	2.59257	1.44413	0.237127	0.889603	0.431856	0.281188	5.87647
	1_4	2.69375	1.8575	0.221675	1.63902	0.388897	0.384861	7.18569
	1_5	3.11913	1.97516	0.279334	1.24473	0.474889	0.350844	7.44408
	1_6	2.76129	2.31996	0.246266	1.56696	0.382012	0.442498	7.71899
	1_8	3.36705	2.39629	0.308497	1.7181	0.504016	0.474353	8.7683
	1_9	2.83652	2.04929	0.258882	1.47388	0.423592	0.367902	7.41007
	2_3	3.38818	1.88051	0.243846	1.19171	0.584898	0.355861	7.645
	2_5	3.72697	1.89697	0.344141	1.55557	0.723134	0.406538	8.65332
	2_6	5.63068	2.91298	0.221514	1.85706	0.560965	0.315992	11.4992
	2_7	2.70342	2.62852	0.3586	1.95878	0.591527	0.764951	9.0058
	2_9	3.44824	2.57014	0.1737	1.04233	0.319291	0.262636	7.81634
	2_14	3.91886	2.81987	0.465907	1.45366	0.95763	0.691222	10.3071
	2_13	3.22731	2.63794	0.592947	1.84488	0.589579	0.623128	9.51578
	2_8	2.50559	2.17957	0.24649	1.90161	0.372645	0.386591	7.59249
		3.56866	2.44081	0.330893	1.6007	0.587459	0.475865	9.00438
	3_1	3.43	2.26	0.7504	1.5775	0.819	0.625332	9.46223
	3_3	3.04513	2.06828	0.238156	1.22173	0.415683	0.304961	7.29394
	3_8	3.53193	3.38537	0.359367	2.77972	0.582209	0.818631	11.4572
	3_9	5.17837	3.625	0.664546	1.29399	0.813125	0.973693	12.5487
	3_10	4.04176	2.72773	0.466372	1.79706	0.855826	0.675987	10.5647
	3_12	3.54745	2.14798	0.318657	1.47475	0.569725	0.411226	8.46979
	3_2	3.1573	1.75942	0.263992	1.26192	0.434598	0.255581	7.13282
		3.52955	1.99578	0.336232	1.49335	0.720987	0.473598	8.5495
		3.68269	2.4962	0.424715	1.6125	0.651394	0.567376	9.43487
	4_1	3.81912	2.45244	0.455721	1.94671	0.84128	0.595002	10.1103
	4_3	2.80776	1.77638	0.253051	1.35267	0.470822	0.329104	6.98979
	4_13	4.20769	2.18008	0.329797	1.647	0.690788	0.366292	9.42165
	4_11	3.25894	2.2907	0.296985	2.1475	0.576229	0.580972	9.15132
	4_9	4.08271	2.49112	0.381847	1.79041	0.686825	0.661809	10.0947
	4_8	7.03302	3.31384	0.645775	2.45748	1.3714	0.671786	15.4933
	4_7	2.99437	2.45985	0.337564	1.77343	0.529676	0.462494	8.55739
	4_5	3.94594	1.93907	0.327114	1.7265	0.681633	0.442814	9.06308
		4.01869	2.36294	0.378482	1.85521	0.731082	0.513784	9.86019
	Serum
		AA	PA	BA	SCFA
	1	463.092	77.4515	52.8983	593.442
	1	453.692	83.2788	42.2383	579.209
	1	368.401	90.8402	58.1186	517.36
	1	329.818	96.4839	39.0933	465.395
	1	615.708	110.006	102.23	802.945
	1	439.342	95.4325	73.249	636.306
	2	662.939	92.2056	120.933	826.077
	2	578.346	94.0127	99.3688	771.727
	2	534.753	81.0304	71.5245	687.308
	2	599.279	71.5061	66.3837	737.169
	2	555.566	98.1869	99.8843	765.637
	2	590.345	90.3082	103.085	818.039
	3	843.777	191.611	356.728	1431.12
	3	601.314	119.069	201.365	932.648
	3	616.419	105.474	203.14	925.033
	3	650.363	93.4777	122.202	866.043
	3	704.463	97.6309	193.09	995.184
	3	711.104	140.046	224.325	1022.45
		687.907	124.551	216.808	1028.75
	4	673.16	119.526	181.399	974.085
	4	449.073	89.8884	100.424	739.385
	4	824.182	66.7961	164.581	1045.56
	4	786.069	130.66	225.412	1169.14
	4	581.57	91.1721	94.884	767.626
	4	648.396	110.239	177.384	823.496
